# Supplementary material for: Prevalence and Clustering of Lifestyle Risk Factors for Chronic Diseases Among Middle-Aged Migrants in Japan
Source: Healthcare (Basel). 2025 Nov 2;13(21):2781. doi: 10.3390/healthcare13212781 (PMC12610008; doi:10.3390/healthcare13212781)
Supplement: Supplementary file 1 [file healthcare-13-02781-s001.zip]

Archive with 1 entries (1 files):
- healthcare-3898660-supplementary.pdf
